# Supplementary material for: School Climate and Black Adolescents’ Psychological Functioning: The Roles of Parental Self-Efficacy and Parenting Practices
Source: Behav Sci (Basel). 2025 Jul 10;15(7):933. doi: 10.3390/bs15070933 (PMC12292296; doi:10.3390/bs15070933)
Supplement: Supplementary file 1 [file behavsci-15-00933-s001.zip]

Archive with 1 entries (1 files):
- behavsci-3632969-supplementary.pdf
